# Supplementary material for: Genotyping and Whole-Genome Resequencing of Welsh Sheep Breeds Reveal Candidate Genes and Variants for Adaptation to Local Environment and Socioeconomic Traits
Source: Front Genet. 2021 Jun 18;12:612492. doi: 10.3389/fgene.2021.612492 (PMC8253514; doi:10.3389/fgene.2021.612492)
Supplement: Supplementary file 2 [file Data_Sheet_2.xlsx]

## Sheet: Table S1
Table S1: Breed disambiguation and sequencing coverage (X) of Welsh and Russian Outgroup samples used in this study
Sample	Breed	Coverage (X)	Accession Number	Group
B2	Black Welsh Mountain	13.5	SAMN15548810	Upland
BHC1004	Brecknock Hill Cheviot	9.8	SAMN15548812	Upland
BN2	Balwen	17.5	SAMN15548813	Upland
LWF51822	Llandovery White Faced	10.8	SAMN15548818	Upland
S2	South Wales Welsh Mountain	19.8	SAMN15548820	Upland
SRX150316	Dolgellau Welsh Mountain	11.5	SRX150316	Upland
SRX150322	Talybont Welsh Mountain	10.5	SRX150322	Upland
BH1	Beulah	12.3	SAMN15548811	Lowland
C2	Clun Forest	15	SAMN15548814	Lowland
K1	Kerry Hill	15	SAMN15548815	Lowland
LG2	Llanwenog	13.7	SAMN15548816	Lowland
LN2	Lleyn	10.7	SAMN15516617	Lowland
R2	Hill Radnor	15.9	SAMN15548819	Lowland
SRX150321	Welsh Hardy Speckled Faced	12.5	SRX150321	Lowland
NSS_1	Baikal	10.6	SAMN15773150	Outgroup
NSS_2	Baikal	13.1	SAMN15773151	Outgroup
NSS_3	Baikal	12.4	SAMN15773152	Outgroup
NSS_4	Baikal	10.7	SAMN15773153	Outgroup
NSS_5	Baikal	13.5	SAMN15773154	Outgroup
NSS_6	Baikal	11.7	SAMN15773155	Outgroup
NSS_8	Baikal	14.1	SAMN15773156	Outgroup
NSS_9	Baikal	10.7	SAMN15773157	Outgroup
NSS_10	Baikal	12.3	SAMN15773158	Outgroup
NSS_11	Baikal	12.4	SAMN15773159	Outgroup
NSS_12	Baikal	11.1	SAMN15773160	Outgroup
NSS_13	Baikal	11.3	SAMN15773161	Outgroup
NSS_14	Baikal	12.6	SAMN15773162	Outgroup
NSS_15	Baikal	11.2	SAMN15773163	Outgroup
NSS_16	Baikal	12	SAMN15773164	Outgroup
NSS_17	Baikal	12	SAMN15773165	Outgroup
NSS_18	Baikal	13	SAMN15773166	Outgroup
NSS_20	Baikal	13.5	SAMN15773167	Outgroup
NSS_21	Baikal	11.3	SAMN15773168	Outgroup
NSS_28	Baikal	12.4	SAMN15773169	Outgroup
NSS_30	Tuva	10.4	SAMN15773170	Outgroup
NSS_32	Tuva	10.1	SAMN15773171	Outgroup
NSS_33	Tuva	8.9	SAMN15773172	Outgroup
NSS_36	Tuva	10.2	SAMN15773173	Outgroup
NSS_38	Tuva	13.9	SAMN15773174	Outgroup
NSS_39	Tuva	11.7	SAMN15773175	Outgroup
NSS_40	Tuva	11.6	SAMN15773176	Outgroup
NSS_41	Tuva	10.5	SAMN15773177	Outgroup
NSS_42	Tuva	10.6	SAMN15773178	Outgroup
NSS_43	Tuva	9.2	SAMN15773179	Outgroup
NSS_44	Tuva	18.6	SAMN15773180	Outgroup
NSS_45	Tuva	9.1	SAMN15773181	Outgroup
NSS_46	Tuva	9.7	SAMN15773182	Outgroup
NSS_47	Tuva	9.2	SAMN15773183	Outgroup
NSS_49	Tuva	9	SAMN15773184	Outgroup
NSS_50	Tuva	8.3	SAMN15773185	Outgroup
NSS_51	Tuva	10.6	SAMN15773186	Outgroup
NSS_53	Tuva	9.6	SAMN15773187	Outgroup
NSS_54	Tuva	9.3	SAMN15773188	Outgroup
NSS_59	Tuva	13.4	SAMN15773189	Outgroup

## Sheet: Table S2
Table S2: Regions under selection found in HapFLK Lowland breeds
chr	start	end	length(bp)	snps	most significant	q-value	genes
13	47164400	54366328	7201929	106	50537510	0.0134042	108	RNF24	PANK2	MAVS	AP5S1	CDC25B	CENPB	SPEF1	C20orf27	SMOX	HSPA12B	ADRA1D	SIGLEC1	ADAM33	GFRA4	ATRN	HAO1	WDR45B	C20orf194	SLC4A11	UBA52	ITPA	DDRGK1	LZTS3	UBOX5	OXT	MRPS26	PTPRA	VPS16	PCED1A	TMEM239	C20orf141	CPXM1	EBF4	IDH3B	NOP56	BLOC1S5	TMC2	SNRPB	TGM6	PPP1CC	TGM3	STK35
[truncated: 66 more columns]

## Sheet: Table S3
Table S3: Regions under selection found in HapFLK KHB breeds
chr	start	end	length(bp)	snps	most significant	q-value	genes
10	35062152	51872705	16810554	254	43550150	8.44e-05	40	KLHL1	PCDH9	DACH1	TRAV8-3	MZT1	BORA	DIS3	PIBF1	KLF5	KLF12	ATP12A	RNF17	CENPJ	PARP4	TIMM29	MPHOSPH8	PSPC1	ZMYM5	PSMB6	ZMYM2	GJA3	TBC1D4	GJB2	GJB6	CRYL1	IFT88	COMMD6	IL17D	UCHL3	EEF1AKMT1	XPO4	LATS2	LMO7	SAP18	SKA3	MRPL57	ZDHHC20	MICU2	FGF9	RABGGTB
15	32152675	65710885	33558211	465	55432730	4.12e-07	284	MUC15	SLC5A12	ANO3	FIBIN	BBOX1	GDPD4	MYO7A	CCDC34	CAPN5	LGR4	B3GNT6	LIN7C	FTL	ACER3	TSKU	BDNF	LRRC32	EMSY	KIF18A	THAP12	METTL15	WNT11	UVRAG	DGAT2	MOGAT2	MAP6	SERPINH1	RPS24	GDPD5	KLHL35	RPS3	ARRB1	TPBGL	SLCO2B1	NEU3	SPCS2	XRRA1	RNF169	CHRDL2	POLD3	LIPT2	KCNE3
[truncated: 242 more columns]

## Sheet: Table S4
Table S4: Regions under selection found in HapFLK Upland breeds
chr	start	end	length(bp)	snps	most significant	q-value	genes
1	243271773	248968063	5696291	107	246359978	0.0134307	34	TRIM42	CLSTN2	SLC25A36	SPSB4	PXYLP1	ZBTB38	RASA2	RNF7	GRK7	NMNAT3	RBP1	ATP1B3	RBP2	COPB2	TFDP2	MRPS22	GK5	XRN1	PRR23A	ATR	CCT2	PLS1	TRPC1	PCOLCE2	PIK3CB	FAIM	CEP70	U2SURP	ESYT3	CHST2	MRAS	NME9	ARMC8	SLC9A9
1	258588662	275499089	16910428	255	266960200	0.000172919	114	SIM2	CLDN14	HLCS	CHAF1B	MORC3	RIPPLY3	DOPEY2	PIGP	TTC3	CBR3	CBR1	DSCR3	SETD4	DYRK1A	KCNJ6	KCNJ15	ERG	RUNX1	CLIC6	ETS2	TDRP	FBXO25	PRMT2	S100B	PIK3R4	DIP2A	COL6A6	PCNT	C21orf58	YBEY	MCM3AP	LSS	SPATC1L	FTCD	COL6A5	COL6A2	COL6A1	PCBP3	CAPN7	SH3BP5	SLC19A1	METTL6
2	662461	4787179	4124719	82	3426231	0.0230949	25	CDK5RAP2	MEGF9	FBXW2	AL161911.1	PSMD5	BRINP1	PHF19	TRAF1	C5	ZBTB21	CNTRL	RAB14	GSN	STOM	TMEM81	DCDC2C	ALLC	COLEC11	RNASEH1	ADI1	TRAPPC12	EIPR1	MYT1L	PXDN	SNTG2
2	52675431	58154423	5478993	104	56288982	0.0367636	15	NPAP1	TLE4	TLE1	SPATA31D1	PSAT1	CEP78	PHF24	DNAJB5	C9orf131	VCP	FANCG	PIGO	STOML2	FAM214B	UNC13B
2	61907594	64205589	2297996	54	62874966	0.0384082	7	ANXA1	ALDH1A1	TMC1	ZFAND5	GDA	C9orf57	C9orf85
2	106705884	109893369	3187486	69	108291929	0.0348199	1	GALNTL6
3	23229012	33863536	10634525	209	29476534	4.94e-06	60	TDRD15	APOB	LDAH	HS1BP3	RHOB	PUM2	SDC1	LAPTM4A	MATN3	KLHL29	WDR35	TTC32	ATAD2B	UBXN2A	MFSD2B	WDCP	FKBP1B	SF3B6	TP53I3	PFN4	FAM228B	FAM228A	ITSN2	OSR1	NCOA1	PTRHD1	CENPO	ADCY3	DNAJC27	EFR3B	POMC	NT5C1B	RDH14	DNMT3A	DTNB	ASXL2	KCNS3	KIF3C	MSGN1	GEN1	RAB10	SMC6
3	72762754	82364808	9602055	191	77503864	0.00647656	46	SOCS5	MCFD2	PIGF	RHOQ	ATP6V1E2	TTC7A	TMEM247	STPG4	CALM3	EPAS1	EPCAM	MSH2	KCNK12	PRKCE	MSH6	FBXO11	SLIRP	SRBD1	FOXN2	PPP1R21	STON1	SIX2	LHCGR	SIX3	ETF1	CAMKMT	FSHR	PREPL	SLC3A1	PPM1B	RPL7	LRPPRC	ABCG8	ABCG5	DYNC2LI1	PLEKHH2	THADA	NRXN1	HAAO	OXER1	MTA3	KCNG3
3	179917967	194751219	14833253	258	189780106	0.00242218	78	LRMP	CASC1	BCAT1	ETFRF1	KRAS	LMNTD1	RASSF8	BHLHE41	SSPN	SOX5	ITPR2	INTS13	FGFR1OP2	TM7SF3	MED21	STK38L	ARNTL2	ETNK1	SMCO2	C2CD5	C12orf71	PPFIBP1	MRPS35	ST8SIA1	MANSC4	KLHL42	CMAS	PTHLH	ABCC9	KCNJ8	GYS2	SPX	GOLT1B	CCDC91	RECQL	PYROXD1	IAPP	SLCO1A2	SLCO1B7	SLCO1C1	PDE3A	FAR2
4	25295648	40703297	15407650	291	31813602	0.000672943	49	RPL35	NUPL2	GPNMB	KLHL7	MALSU1	IGF2BP3	FAM126A	TRA2A	TOMM7	CCDC126	IL6	DBF4	ABCB1	RAPGEF5	RUNDC3B	SLC25A40	CDCA7L	ABCB4	CROT	TMEM243	DMTF1	SP4	KIAA1324L	GRM3	ABCB5	C6orf106	ITGB8	MACC1	TMEM196	TWISTNB	SEMA3D	FERD3L	TWIST1	HDAC9	SEMA3A	PRPS1L1	SEMA3E	SNX13	PCLO	AHR	AGR3	AGR2
6	31991037	45997407	14006371	250	42317192	1.06e-05	43	GBA3	PPARGC1A	DHX15	SOD3	CCDC149	KCNIP4	LGI2	PACRGL	SEPSECS	SLIT2	PI4K2B	ZCCHC4	ANAPC4	SLC34A2	SEL1L3	SMIM20	RBPJ	CCKAR	TBC1D19	LCORL	NCAPG	DCAF16	FAM184B	MED28	LAP3	IBSP	MEPE	SPP1	PKD2	ABCG2	PPM1K	HERC6	HERC5	PIGY	PYURF	HERC3	NAP1L5	FAM13A	TIGD2	GPRIN3	SNCA	MMRN1
6	61591146	66509140	4917995	97	65491581	0.032127	12	GABRA4	GABRB1	COMMD8	GABRA2	ATP10D	GABRG1	CORIN	GNPDA2	GUF1	YIPF7	KCTD8	GRXCR1
6	70469134	75698612	5229479	103	73249506	0.0303084	22	IGFBP7	POLR2B	NOA1	REST	SPINK2	HOPX	THEGL	ARL9	SRP72	PAICS	PPAT	AASDH	KIAA1211	CEP135	EXOC1	EXOC1L	NMU	PDCL2	CLOCK	TMEM165	SRD5A3	KDR
6	87537598	101127141	13589544	224	93507073	0.0128998	77	NAA11	PAQR3	GK2	BMP2K	ANXA3	ANTXR2	FRAS1	PRDM8	FGF5	C4orf22	MRPL1	CNOT6L	CXCL13	CCNG2	BMP3	CCNI	2011-09-01	PRKG2	SOWAHB	SHROOM3	CCDC158	STBD1	RASGEF1B	FAM47E-STBD1	SCARB2	NUP54	ART3	CXCL11	CXCL10	CXCL9	SDAD1	NAAA	PPEF2	USO1	HNRNPD	NAP1L1	HNRNPDL	G3BP2	ENOPH1	CDKL2	TMEM150C	THAP6
7	47552191	54199095	6646905	126	50645101	0.000833164	32	ZNF280D	MNS1	TEX9	TCF12	RFX7	CGNL1	NEDD4	GCOM1	PRTG	PYGO1	DNAAF4	C15orf65	CCPG1	PIGB	ALDH1A2	RAB27A	RSL24D1	AQP9	RNF14	LIPC	ADAM10	MINDY2	SLTM	UNC13C	RNF111	CCNB2	MYO1E	FAM81A	GCNT3	GTF2A2	BNIP2	WDR72
7	83013085	87174036	4160952	68	84413867	0.0372062	38	GPATCH2L	IFT43	TGFB3	ESRRB	TTLL5	ERG28	VASH1	ANGEL1	LRRC74A	BATF	IRF2BPL	CIPC	JDP2	ZDHHC22	TMEM63C	NGB	FOS	POMT2	GSTZ1	TMED8	SAMD15	NEK9	NOXRED1	VIPAS39	ZC2HC1C	AHSA1	MLH3	EIF2B2	SPTLC2	PGF	RPS6KL1	DLST	ALKBH1	PROX2	SNW1	C14orf178	ADCK1	NRXN3
7	92327636	94137563	1809928	33	93542053	0.0447111	0
7	94733688	96743459	2009772	38	95706867	0.0407468	2	GALC	GPR65
8	93983814	97813729	3829916	61	95919216	0.00797581	0
9	9687860	13954996	4267137	62	10906170	0.0470406	48	STMN1	MED4	EYS	PHF3	PTP4A1	C8orf33	ZNF34	RPL8	ZNF7	COMMD5	ARHGAP39	C8orf82	LRRC24	LRRC14	RECQL4	MFSD3	FOXH1	KIFC2	CYHR1	TONSL	VPS28	SLC39A4	CPSF1	ADCK5	SLC52A1	FBXL6	TMEM249	SCRT1	DGAT1	HSF1	BOP1	MROH1	HGH1	WDR97	MAF1	SHARPIN	CYC1	GPAA1	EXOSC4	OPLAH	SPATC1	GRINA
10	55039353	65976077	10936725	177	56312119	0.00270806	8	NFYB	SPRY2	RPS29	NDFIP2	SLITRK1	SLITRK6	HTATSF1	SLITRK5
13	46620758	72941741	26320984	427	67952785	1.92e-06	326	DHX35	FAM83D	PPP1R16B	ACTR5	SLC32A1	ADIG	RALGAPB	MAFB	LBP	BPI	KIAA1755	TGM2	TOP1	RPRD1B	PLCG1	TTI1	VSTM2L	LPIN3	EMILIN3	CTNNBL1	CHD6	NNAT	BLCAP	SRC	MANBAL	GHRH	RPN2	MROH8	RBL1	GNPDA1	SAMHD1	TLDC2	PTPRT	SOGA1	DSN1	NDRG3	SLA2	TGIF2-C20orf24	TGIF2	DLGAP4	AAR2	EPB41L1
14	11520511	20678337	9157827	142	14626216	0.00383046	80	C16orf87	MYLK3	ORC6	VPS35	SHCBP1	GPT2	DNAJA2	GAS8	DBNDD1	DEF8	TUBB3	MC1R	TCF25	NETO2	SPIRE2	FANCA	ZNF276	SPATA2L	CDK10	SPATA33	CHMP1A	DPEP1	CPNE7	ITFG1	ANKRD11	SLC22A31	CDH15	ACSF3	PHKB	CBFA2T3	PABPN1L	TRAPPC2L	GALNS	APRT	CDT1	PIEZO1	CTU2	RNF166	SNAI3	MVD	CYBA	IL17C
15	191606	4695291	4503686	70	2799595	0.041357	13	CASP5	FTL	DDI1	PDGFD	GRIA4	MSANTD4	KBTBD3	AASDHPPT	ANKRD49	MRE11	GPR83	IZUMO1R	OR4C16
15	8175786	13028708	4852923	81	9323142	0.0215304	3	CNTN5	RBBP8	NPL
19	11957218	19414770	7457553	132	14674614	0.00393312	77	NKTR	SS18L2	SEC22C	ZBTB47	KLHL40	HHATL	VIPR1	CCDC13	LYZL4	AC099329.3	CCK	CYP8B1	TRAK1	FAM198A	SNRK	ULK4	ANO10	ABHD5	CTNNB1	ZNF621	ZNF619	TOPAZ1	ENTPD3	TCAIM	ZNF445	EIF1B	ZNF852	ZNF660	ZNF197	ZNF35	MYRIP	ZNF502	KIAA1143	KIF15	TATDN2	IRAK2	VHL	FANCD2OS	FANCD2	MOBP	EMC3	PRRT3
19	30338320	38596182	8257863	142	34845864	0.0230187	25	LRIG1	SLC25A26	KBTBD8	SUCLG2	MAGI1	FAM19A1	ADAMTS9	FAM19A4	EOGT	TMF1	UBA3	ARL6IP5	LMOD3	PRICKLE2	FRMD4B	PSMD6	ATXN7	THOC7	C3orf49	SNTN	SYNPR	MITF	MDFIC2	CADPS	FOXP1
19	27119	64803054	64775936	294	55778307	0.0158695	350	TRH	TAMM41	TMCC1	METTL16	PLXND1	H1FOO	VGLL4	RHO	IFT122	MBD4	EFCAB12	RPL32	CAND2	TMEM40	ATG7	RAF1	HRH1	MKRN2	MKRN2OS	TSEN2	SLC6A1	PPARG	SLC6A11	SYN2	RBSN	MRPS25	NR2C2	ATP2B2	FGD5	SEC13	GHRL	TMEM42	ZDHHC3	C3orf20	CCDC174	EXOSC7	CLEC3B	CDCP1	MRPL15	GRIP2	TMEM158	SLC6A6
23	393570	11162757	10769188	158	6919941	0.00125051	35	SOCS6	RTTN	CD226	DOK6	CCDC102B	CBLN2	TMX3	NETO1	DSEL	NACA	FBXO15	TIMM21	CYB5A	C18orf63	FAM69C	CNDP2	CNDP1	ZNF407	CDH19	ZADH2	TSHZ1	CDH7	ZNF516	ZNF236	MBP	GALR1	SALL3	ATP9B	NFATC1	CTDP1	KCNG2	PQLC1	TXNL4A	RBFA	ADNP2
23	26161995	33983312	7821318	115	31443579	0.0291317	23	ZNF521	SS18	PSMA8	TAF4B	KCTD1	HRH4	AQP4	IMPACT	OSBPL1A	CHST9	CABYR	TTC39C	LAMA3	ANKRD29	NPC1	C18orf8	RIOK3	TMEM241	CABLES1	CDH2	DSC3	DSC2	DSC1
25	3074074	8308578	5234505	87	5827051	0.0130996	29	NTPCR	PCNX2	MAP3K21	SIPA1L2	KCNK1	DISC1	SLC35F3	COA6	TARBP1	TSNAX-DISC1	IRF2BP2	EGLN1	SPRTN	EXOC8	GNPAT	C1orf131	TRIM67	FAM89A	ARV1	TOMM20	RBM34	TTC13	ARID4B	C1orf198	GGPS1	TBCE	B3GALNT2	FMN2	USF1
[truncated: 308 more columns]

## Sheet: Table S5
Table S5: Regions under selection defined by DCMS from genotyping data of the Badger Faced Welsh Mountain Breed
chr	start	end	length(bp)	snps	most significant	q-value	genes
5	23049988	23340233	290246	8	23340233	0.013046	2	SLC12A2 FBN2
5	23352343	23544659	192317	4	23488212	0.0199851	0
5	23556230	23712613	156384	5	23649700	0.0345871	1	CCDC192
5	52859122	52864701	5580	2	52859122	0.0427923	0
7	56224354	56240366	16013	2	56224354	0.0471888	1	ENSOARG00000000908*
7	64972408	65038832	66425	2	65038832	0.0407005	1	KTN1
7	65066014	65498828	432815	11	65295091	0.0160396	0
7	65529642	66011773	482132	11	65974715	0.013046	2	TMEM260 PELI2
7	66051673	66538670	486998	8	66051673	0.0331633	2	OTX2 EXOC5
7	66581251	67355955	774705	10	66814857	0.039465	5	SLC35F4 CCDC198 ENSOARG00000021104 AP5M1 C14orf37
7	67383197	67448763	65567	3	67421714	0.0412812	1	ACTR10
8	35484487	35694056	209570	5	35694056	0.0473777	1	GRIK2
8	35722542	36117636	395095	10	35914273	0.000142906	0
8	36349227	36349227	1	1	36349227	0.0389101	1	ASCC3
9	10781450	10781450	1	1	10781450	0.0240871	0
10	39573000	39630287	57288	3	39573000	0.0359978	0
10	39756558	39875924	119367	4	39875924	0.00734692	0
10	39900534	40150757	250224	5	40027965	0.00734692	0
10	40212146	40575069	362924	8	40212146	0.0015439	0
10	40627671	40799437	171767	4	40708619	0.019543	0
13	64015740	64118258	102519	2	64118258	0.0479918	3	EIF6 MMP24 PROCR
13	66147450	66766312	618863	10	66766312	0.0309635	7	BPI KIAA1755 TGM2 RPRD1B TTI1 VSTM2L CTNNBL1
13	66795163	67266325	471163	11	66866360	0.00734692	6	LBP RALGAPB ADIG SLC32A1 ACTR5 PPP1R16B
13	67331478	67466397	134920	5	67400889	0.00837441	2	DHX35 FAM83D
13	68535533	68535533	1	1	68535533	0.0239979	0
15	15191772	15215242	23471	2	15215242	0.0439065	0
19	11623353	12141500	518148	8	11916181	0.0160396	7	SCN5A EXOG ACVR2B SCN10A XYLB SLC22A14 OXSR1
19	12206109	12261533	55425	2	12206109	0.0428983	1	SCN11A
19	12339257	12614512	275256	6	12572644	0.0239979	7	SLC25A38 CCR8 CX3CR1 CSRNP1 TTC21A GORASP1 WDR48
* denotes genes within 20000 bp of region under selection

## Sheet: Table S6
Table S6: Regions under selection defined by DCMS from genotyping data of the Balwen Breed
chr	start	end	length(bp)	snps	most significant	q-value	genes
1	263979608	263979608	1	1	263979608		0.0224742	DCMS_Balwen.CORRECT.txt	DCMS	2	COL6A2* FTCD*
1	264019959	264320139	300181	5	264320139		0.0194781	DCMS_Balwen.CORRECT.txt	DCMS	7	DIP2A PCNT ENSOARG00000013171 YBEY MCM3AP LSS SPATC1L
1	264387361	265062121	674761	9	264774730		0.00997387	DCMS_Balwen.CORRECT.txt	DCMS	6	TDRP ENSOARG00000013570 FBXO25 RUNX1 PRMT2 S100B
1	265137811	265137811	1	1	265137811		0.0174935	DCMS_Balwen.CORRECT.txt	DCMS	1	RUNX1*
1	265262858	265555750	292893	8	265262858		0.0189083	DCMS_Balwen.CORRECT.txt	DCMS	0
1	265606095	265606095	1	1	265606095		0.0432015	DCMS_Balwen.CORRECT.txt	DCMS	0
3	27713287	27950879	237593	7	27950879		0.0250328	DCMS_Balwen.CORRECT.txt	DCMS	4	ENSOARG00000017166 LAPTM4A MATN3 WDR35
3	28007275	28667923	660649	14	28624103		0.00442603	DCMS_Balwen.CORRECT.txt	DCMS	0
3	28697205	29123216	426012	10	29073783		0.000337261	DCMS_Balwen.CORRECT.txt	DCMS	2	TDRD15 APOB
3	29169436	29941671	772236	14	29782279		0.00027629	DCMS_Balwen.CORRECT.txt	DCMS	0
3	29960338	30207698	247361	6	29960338		0.000337261	DCMS_Balwen.CORRECT.txt	DCMS	0
3	30245310	30948262	702953	17	30245310		0.000337261	DCMS_Balwen.CORRECT.txt	DCMS	0
3	30982473	31072236	89764	2	31072236		0.00165997	DCMS_Balwen.CORRECT.txt	DCMS	0
3	31107867	31564061	456195	11	31522579		0.000337261	DCMS_Balwen.CORRECT.txt	DCMS	4	UBXN2A MFSD2B ATAD2B KLHL29
3	31609215	32039232	430018	9	31955936		0.000337261	DCMS_Balwen.CORRECT.txt	DCMS	7	NCOA1 ITSN2 ENSOARG00000017896 ENSOARG00000017832 PFN4 TP53I3 SF3B6
3	32101193	32289336	188144	7	32108182		0.000337261	DCMS_Balwen.CORRECT.txt	DCMS	4	PTRHD1 ENSOARG00000018065 ADCY3 DNAJC27
3	32342877	32841867	498991	12	32342877		0.00246104	DCMS_Balwen.CORRECT.txt	DCMS	4	EFR3B POMC DNMT3A DTNB
3	73668427	74181493	513067	11	74127430		0.0349986	DCMS_Balwen.CORRECT.txt	DCMS	1	NRXN1
3	74345997	74587791	241795	7	74485418		0.0301547	DCMS_Balwen.CORRECT.txt	DCMS	0
3	74933537	75800067	866531	16	75392513		0.0191903	DCMS_Balwen.CORRECT.txt	DCMS	4	FSHR ENSOARG00000004435 LHCGR ENSOARG00000004567
3	75826426	76006984	180559	6	75886040		0.0167765	DCMS_Balwen.CORRECT.txt	DCMS	0
3	76059749	76658040	598292	14	76177373		0.0274774	DCMS_Balwen.CORRECT.txt	DCMS	3	ENSOARG00000016139 FBXO11 MSH6
3	78244235	78861548	617314	14	78714767		0.00442064	DCMS_Balwen.CORRECT.txt	DCMS	2	SRBD1 PRKCE
3	78893934	79325590	431657	8	78893934		0.0164056	DCMS_Balwen.CORRECT.txt	DCMS	2	SIX2 SIX3
3	79364217	79491417	127201	5	79491417		0.02011	DCMS_Balwen.CORRECT.txt	DCMS	1	CAMKMT
3	79513396	80800215	1286820	30	79900173		0.0043365	DCMS_Balwen.CORRECT.txt	DCMS	10	PREPL SLC3A1 PPM1B ENSOARG00000016241 LRPPRC ABCG8 ABCG5 DYNC2LI1 PLEKHH2 THADA
3	188800701	189339119	538419	11	189339119		0.00584409	DCMS_Balwen.CORRECT.txt	DCMS	2	LMNTD1 RASSF8
3	189395134	189780106	384973	8	189716660		0.00126192	DCMS_Balwen.CORRECT.txt	DCMS	4	LRMP CASC1 ETFRF1 KRAS
3	189847194	190113774	266581	9	190018823		0.00027629	DCMS_Balwen.CORRECT.txt	DCMS	1	BCAT1
3	190128314	190788484	660171	14	190325431		0.00027629	DCMS_Balwen.CORRECT.txt	DCMS	0
3	190820687	190866179	45493	2	190820687		0.0157129	DCMS_Balwen.CORRECT.txt	DCMS	0
3	190970228	191258861	288634	8	190970228		0.0208786	DCMS_Balwen.CORRECT.txt	DCMS	0
3	192289574	193727988	1438415	18	193528271		0.0163686	DCMS_Balwen.CORRECT.txt	DCMS	0
3	193744872	193744872	1	1	193744872		0.0176033	DCMS_Balwen.CORRECT.txt	DCMS	1	ENSOARG00000020420
3	193807280	193807280	1	1	193807280		0.0262815	DCMS_Balwen.CORRECT.txt	DCMS	1	SLCO1C1
3	193838146	193922678	84533	4	193922678		0.0111037	DCMS_Balwen.CORRECT.txt	DCMS	1	PDE3A
3	193956115	194438182	482068	6	193956115		0.00575397	DCMS_Balwen.CORRECT.txt	DCMS	0
3	194499599	194548909	49311	3	194499599		0.0143183	DCMS_Balwen.CORRECT.txt	DCMS	0
3	194609955	194820831	210877	5	194730311		0.0294662	DCMS_Balwen.CORRECT.txt	DCMS	0
4	28676064	30638654	1962591	42	30416419		0.00403278	DCMS_Balwen.CORRECT.txt	DCMS	4	SP4 ABCB5 ITGB8 MACC1
4	30668027	30742423	74397	3	30668027		0.00782818	DCMS_Balwen.CORRECT.txt	DCMS	1	CDCA7L
4	30832955	31146365	313411	10	31062184		0.00221556	DCMS_Balwen.CORRECT.txt	DCMS	1	RAPGEF5
4	31231875	31796734	564860	13	31331674		0.00249277	DCMS_Balwen.CORRECT.txt	DCMS	5	IL6 ENSOARG00000012133 FAM126A ENSOARG00000012388 NUPL2
4	31813602	32263235	449634	9	31813602		0.00436913	DCMS_Balwen.CORRECT.txt	DCMS	5	GPNMB MALSU1 IGF2BP3 TRA2A CCDC126
4	32314089	35394513	3080425	44	35033315		0.000716517	DCMS_Balwen.CORRECT.txt	DCMS	11	ENSOARG00000014964 GRM3 KIAA1324L DMTF1 TMEM243 CROT ENSOARG00000013832 ENSOARG00000013799 ENSOARG00000013712 ENSOARG00000025170 DBF4
4	35430985	35518370	87386	3	35430985		0.00446225	DCMS_Balwen.CORRECT.txt	DCMS	1	SEMA3D
4	35569362	35770786	201425	5	35770786		0.00442603	DCMS_Balwen.CORRECT.txt	DCMS	0
4	35851926	36130176	278251	6	35851926		0.00323164	DCMS_Balwen.CORRECT.txt	DCMS	0
4	36179432	36612315	432884	7	36373639		0.0327313	DCMS_Balwen.CORRECT.txt	DCMS	1	SEMA3A
4	36874970	37262970	388001	7	37023313		0.0285517	DCMS_Balwen.CORRECT.txt	DCMS	1	SEMA3E
4	37552607	37552607	1	1	37552607		0.0423394	DCMS_Balwen.CORRECT.txt	DCMS	1	PCLO
4	38383717	38690307	306591	9	38662963		0.0285517	DCMS_Balwen.CORRECT.txt	DCMS	1	ENSOARG00000016292
4	38734600	39405687	671088	17	39138223		0.0162746	DCMS_Balwen.CORRECT.txt	DCMS	1	HGF
5	83533462	83654364	120903	3	83654364		0.0294662	DCMS_Balwen.CORRECT.txt	DCMS	0
13	68959441	68959441	1	1	68959441		0.0472905	DCMS_Balwen.CORRECT.txt	DCMS	1	ENSOARG00000001355*
13	69361801	69399829	38029	2	69361801		0.0214748	DCMS_Balwen.CORRECT.txt	DCMS	1	ENSOARG00000001406
13	69425788	69728854	303067	7	69425788		0.0125675	DCMS_Balwen.CORRECT.txt	DCMS	3	LPIN3 EMILIN3 CHD6
13	69891599	69891599	1	1	69891599		0.0351446	DCMS_Balwen.CORRECT.txt	DCMS	0
14	26349858	26349858	1	1	26349858		0.0405225	DCMS_Balwen.CORRECT.txt	DCMS	0
19	34426841	34681571	254731	7	34444389		0.0176745	DCMS_Balwen.CORRECT.txt	DCMS	1	KBTBD8
19	34797716	34845864	48149	2	34797716		0.00950833	DCMS_Balwen.CORRECT.txt	DCMS	0
19	34880690	34993505	112816	2	34993505		0.0107852	DCMS_Balwen.CORRECT.txt	DCMS	1	LRIG1
19	35049565	35250402	200838	6	35151929		0.0405225	DCMS_Balwen.CORRECT.txt	DCMS	0
19	35350920	35359858	8939	2	35359858		0.0224097	DCMS_Balwen.CORRECT.txt	DCMS	0
19	35444149	35444149	1	1	35444149		0.0218491	DCMS_Balwen.CORRECT.txt	DCMS	0
19	35483372	36126965	643594	12	35788459		0.0116954	DCMS_Balwen.CORRECT.txt	DCMS	1	MAGI1
19	36176011	36751014	575004	11	36299010		0.00442064	DCMS_Balwen.CORRECT.txt	DCMS	0
19	36853324	37107393	254070	5	37014050		0.00965625	DCMS_Balwen.CORRECT.txt	DCMS	1	ADAMTS9
* denotes genes within 20000 bp of region under selection

## Sheet: Table S7
Table S7: Regions under selection defined by DCMS from genotyping data of the Beulah Breed
chr	start	end	length(bp)	snps	most significant	q-value	genes
5	43271631	43591342	319712	6	43271631	0.0227716	6	CDKL3 UBE2B CDKN2AIPNL JADE2 SAR1B SEC24A
5	48511042	48621235	110194	3	48621235	0.025843	1	ENSOARG00000013504
6	116550106	118959884	2409779	25	117053512	0.0259978	9	PIGG PDE6B MFSD7 ENSOARG00000016756 MAEA UVSSA ENSOARG00000016576 CPLX1 GAK
5	48145585	48504154	358570	9	48475137	0.027362	2	NRG2 PSD2
5	48634798	49419153	784356	20	48749083	0.027362	21	IGIP PURA PFDN1 HBEGF SLC4A9 ENSOARG00000017846 SRA1 APBB3 SLC35A4 CD14 TMCO6 NDUFA2 IK DND1 HARS HARS2 ZMAT2 PCDHA2 ENSOARG00000018742 PCDHA5 ENSOARG00000018746
5	43681035	43775137	94103	3	43681035	0.036057	3	C5orf24 TXNDC15 PCBD2
5	40460920	40619451	158532	3	40460920	0.0363232	10	THEG C2CD4C SHC2 ODF3L2 ENSOARG00000008624 TPGS1 CDC34 GZMM ENSOARG00000008783 HCN2
5	47964597	48108218	143622	4	48108218	0.0365968	6	DNAJC18 SPATA24 MZB1 SLC23A1 PAIP2 ENSOARG00000016931
5	74191259	74314915	123657	4	74249563	0.0440707	0
5	40758294	40881295	123002	4	40758294	0.0456098	10	PTBP1 PLPPR3 AZU1 PRTN3 ELANE CFD MED16 R3HDM4 KISS1R ENSOARG00000010130
6	118988540	118988540	1	1	118988540	0.0472131	0
* denotes genes within 20000 bp of region under selection

## Sheet: Table S8
Table S8: Regions under selection defined by DCMS from genotyping data of the Black Welsh Mountain Breed
chr	start	end	length(bp)	snps	most significant	q-value	genes
3	205493501	205493501	1	1	205493501	0.0233508	1	A2M
3	226324076	226674547	350472	8	226324076	0.047484	0
7	50025136	50206096	180961	5	50159005	0.00205736	1	TCF12
7	50261524	50490234	228711	7	50418021	0.000160539	0
7	50557944	51090245	532302	13	51058740	4.00536e-05	0
7	51132984	51244935	111952	3	51132984	2.5742e-05	1	RFX7
7	51300745	52759167	1458423	31	51637274	5.20836e-09	11	PRTG NEDD4 PYGO1 DNAAF4 C15orf65 CCPG1 PIGB RAB27A RSL24D1 ENSOARG00000020912 UNC13C
7	52801842	53145734	343893	7	52801842	0.00699531	0
7	84108454	84379994	271541	4	84379994	0.000838275	3	IFT43 TGFB3 TTLL5
7	84413867	84413867	1	1	84413867	0.000278536	1	GPATCH2L*
7	84478318	85675886	1197569	21	85028278	4.62432e-07	17	ANGEL1 LRRC74A VASH1 IRF2BPL CIPC ZDHHC22 ESRRB TMEM63C NGB POMT2 GSTZ1 TMED8 SAMD15 NOXRED1 VIPAS39 AHSA1 SPTLC2
7	85769641	86176115	406475	9	85769641	0.000367445	5	ALKBH1 ENSOARG00000002642 SNW1 ENSOARG00000017496 ADCK1
7	86306095	86306095	1	1	86306095	0.0198265	0
7	86430408	86845142	414735	9	86742692	0.0243231	1	NRXN3
7	93100321	93207553	107233	3	93207553	0.0278781	0
7	93225618	93560230	334613	8	93542053	0.00105064	0
7	93619117	94009230	390114	11	93712953	0.00358051	0
8	77814962	79898870	2083909	39	78444187	0.00024031	7	TIAM2 CLDN20 TFB1M NOX3 ENSOARG00000002710 SCAF8 ENSOARG00000004144
17	77990727	78209610	218884	4	78105130	0.0119908	0
* denotes genes within 20000 bp of region under selection

## Sheet: Table S9
Table S9: Regions under selection defined by DCMS from genotyping data of the Brecknock Hill Cheviot Breed
chr	start	end	length(bp)	snps	most significant	q-value	genes
1	283206076	283315902	109827	3	283315902	0.0355843	0
3	25782534	26243360	460827	9	25837531	0.0066511	2	MSGN1 KCNS3
3	26280921	26522262	241342	7	26473739	0.00780949	2	ENSOARG00000016805 RDH14
3	26562271	26684924	122654	4	26562271	0.0222619	0
3	34942163	34994507	52345	3	34942163	0.0439395	2	ENSOARG00000019471 BABAM2
5	22638706	22678230	39525	2	22678230	0.0266196	1	SLC27A6
5	22734271	22783606	49336	3	22752889	0.0250308	0
5	22873080	22873080	1	1	22873080	0.00397432	0
5	22901883	23340233	438351	10	23332486	0.000349022	2	SLC12A2 FBN2
5	23352343	23544659	192317	4	23488212	9.84266e-06	0
5	23556230	24198118	641889	16	23712613	2.97683e-07	0
5	24208870	24476460	267591	8	24253861	0.000932401	2	ENSOARG00000018050 Mar-03
5	24493517	24779088	285572	7	24493517	0.0166484	3	LMNB1 TEX43 PHAX
5	26029786	26073822	44037	2	26029786	0.0413388	0
5	26180970	26219051	38082	3	26219051	0.000514001	0
5	26268984	26383200	114217	3	26321165	0.00155669	0
5	26424166	27052613	628448	12	26609589	0.000412121	1	ZNF608
5	27087215	27087215	1	1	27087215	0.0472102	0
6	41558126	42094768	536643	10	41936490	0.0163277	0
6	42247197	42576838	329642	10	42484921	0.00636644	0
7	54814125	54991253	177129	5	54956047	0.0242394	1	MYO5A
8	18948860	19076673	127814	4	19076673	0.0131603	1	FAM184A
8	19173080	19634473	461394	9	19284672	0.0165627	4	MCM9 ASF1A CEP85L PLN
8	35876031	36036596	160566	5	35914273	0.00177247	0
8	69618867	69854114	235248	6	69681597	0.0219404	0
8	70054117	70323257	269141	6	70303444	0.00766114	2	GRM1 SHPRH
8	70352989	70352989	1	1	70352989	0.0280132	0
8	76403936	76481862	77927	3	76403936	0.037813	1	FBXO5
8	92252442	92383226	130785	4	92283226	0.0269225	0
8	92448444	92662094	213651	6	92619844	0.0266196	0
8	92817035	93049806	232772	6	93017244	0.0250308	0
9	68057227	68147190	89964	3	68147190	0.0269225	0
9	68213249	68252430	39182	2	68213249	0.0316813	0
10	38873282	39630287	757006	12	39630287	1.01394e-05	0
10	39756558	39875924	119367	4	39875924	3.07641e-09	0
10	39900534	40150757	250224	5	40027965	3.07641e-09	0
10	40212146	40575069	362924	8	40212146	7.61421e-08	0
10	40627671	40901234	273564	7	40627671	4.90391e-06	1	PCDH9
10	40940028	41115332	175305	4	40968144	0.0256072	0
13	48288558	48288558	1	1	48288558	0.0472102	0
13	48319853	48358810	38958	2	48319853	0.0423899	0
13	48579993	49226941	646949	16	49000963	0.0223859	2	ENSOARG00000018756 ENSOARG00000018759
13	49670212	49787499	117288	3	49670212	0.0321215	1	ENSOARG00000004705
13	58251812	58251812	1	1	58251812	0.0244521	1	BMP7
13	69076533	69142454	65922	3	69076533	0.0128365	0
13	69192675	69221370	28696	2	69221370	0.0269225	0
15	62380351	62426567	46217	2	62380351	0.0375842	1	KIAA1549L
15	62489408	62489408	1	1	62489408	0.040319	0
15	62810984	62829975	18992	2	62829975	0.0220537	0
15	62923912	62923912	1	1	62923912	0.0223821	1	NAT10
18	57822087	57992678	170592	5	57822087	0.04909	4	SERPINA10 SERPINA6 SERPINA1 SERPINA11
18	58411396	58411396	1	1	58411396	0.0321215	0
18	59429916	59519283	89368	4	59519283	0.0195041	0
18	59593056	59623348	30293	2	59623348	0.0161401	1	C14orf132*
18	59697661	59827735	130075	5	59827735	0.0156812	1	BDKRB2
18	60008346	60121285	112940	5	60021644	0.00313813	2	AK7 ENSOARG00000016579
18	60139547	60640042	500496	13	60360213	0.000437511	1	VRK1
18	60751204	60773617	22414	2	60751204	0.0163277	0
18	60981288	60981288	1	1	60981288	0.0436796	0
18	61139414	61139414	1	1	61139414	0.0222619	0
20	15319412	15387045	67634	3	15387045	0.0301797	0
20	15551310	16091581	540272	9	15691996	0.0223821	16	ENSOARG00000002653 USP49 FRS3 PGC MED20 BYSL TFEB MDFI CCND3 TAF8 C6orf132 ENSOARG00000003183 GUCA1A GUCA1B MRPS10 TRERF1
* denotes genes within 20000 bp of region under selection

## Sheet: Table S10
Table S10: Regions under selection defined by DCMS from genotyping data of the Clun Forest Breed
chr	start	end	length(bp)	snps	most significant	q-value	genes
1	22656259	22656259	1	1	22656259	0.0242786	1	SPATA6
1	22697949	22697949	1	1	22697949	0.0102773	0
1	22739177	22739177	1	1	22739177	0.0348523	1	SPATA6*
1	22834164	22834164	1	1	22834164	0.0441436	1	ENSOARG00000003993
1	22878343	22878343	1	1	22878343	0.0225313	0
1	22930952	22930952	1	1	22930952	0.00990795	0
1	22985927	22985927	1	1	22985927	0.0103269	0
1	23049121	23049121	1	1	23049121	0.0091939	1	BEND5
1	23182020	23182020	1	1	23182020	0.00368467	0
1	23288187	23288187	1	1	23288187	0.0213605	0
1	23337124	23337124	1	1	23337124	0.0470073	0
1	276983222	276983222	1	1	276983222	0.0308229	0
2	89592915	89889867	296953	6	89636776	0.0154066	1	ENSOARG00000014411
2	203559364	203889033	329670	7	203880263	0.036096	3	ICA1L FAM117B BMPR2
2	203962300	204233702	271403	6	203962300	0.0205201	4	CARF ENSOARG00000018104 NBEAL1 CYP20A1
2	204359315	204623133	263819	8	204359315	0.0413301	3	RAPH1 ENSOARG00000019748 CD28
2	233763666	234167248	403583	10	234167248	0.00437445	10	ZBTB8A ZBTB8OS SYNC KIAA1522 YARS S100PBP FNDC5 HPCA TMEM54 RNF19B
2	234213654	234565890	352237	7	234565890	0.00561681	16	KHDRBS1 TMEM39B KPNA6 TXLNA IQCC DCDC2B TMEM234 EIF3I FAM167B LCK HDAC1 MARCKSL1 FAM229A TSSK3 BSDC1 ENSOARG00000020934
2	234617388	234617388	1	1	234617388	0.00626883	0
2	234715107	234914530	199424	3	234766884	0.0205201	3	SPOCD1 ADGRB2 COL16A1
2	235039617	235039617	1	1	235039617	0.0302882	0
2	235087487	235087487	1	1	235087487	0.0405695	1	SERINC2
2	235237168	235292981	55814	2	235292981	0.0158319	1	NKAIN1
2	235346518	235417778	71261	3	235380317	0.0102773	1	PUM1
2	235434501	235434501	1	1	235434501	0.0206521	0
2	235533135	235726783	193649	5	235562127	0.0207654	3	ENSOARG00000002009 LAPTM5 MATN1
2	235806202	235907686	101485	3	235806202	0.0369873	0
3	94872761	94932895	60135	2	94872761	0.0485651	2	EMX1 SFXN5
3	191286781	191555720	268940	5	191361937	0.0290468	1	SOX5
3	191660004	192224204	564201	12	191697552	0.0326537	0
3	226023490	226093862	70373	3	226031457	0.0275738	0
3	226101901	226296582	194682	5	226296582	0.0213605	0
3	226324076	226997236	673161	17	226746668	0.00802225	0
3	227037955	227164656	126702	4	227164656	0.0346913	0
3	227242428	227674946	432519	13	227613631	0.018751	0
3	227790485	228460744	670260	16	228318990	0.0326537	0
3	228677773	228930513	252741	7	228930513	0.0445266	0
3	228963091	229213202	250112	6	228963091	0.0413301	0
3	232259652	232410568	150917	6	232410568	0.0413301	0
5	25199082	25613532	414451	12	25613532	0.000147903	0
5	25694929	26219051	524123	12	26219051	0.000156748	0
5	26268984	26383200	114217	3	26321165	0.00148856	0
5	26424166	27052613	628448	12	26459986	0.00249878	1	ZNF608
5	27087215	27132919	45705	2	27132919	0.00437854	0
5	27160598	27190791	30194	2	27160598	0.00821027	0
5	27241937	27751113	509177	11	27326554	0.0322947	1	CSNK1G3
5	48681173	49181962	500790	14	48818355	0.0346913	13	PFDN1 IGIP HBEGF PURA SLC4A9 ENSOARG00000017846 SRA1 APBB3 SLC35A4 CD14 TMCO6 NDUFA2 IK
5	49449704	49612797	163094	6	49449704	0.038803	3	PCDHB1 ENSOARG00000018815 PCDHB6
5	86680469	86798856	118388	4	86728585	0.0466647	0
5	87274003	87882409	608407	13	87486045	0.0173068	5	LYSMD3 POLR3G MBLAC2 CETN3 ADGRV1
7	19395595	19626518	230924	4	19595689	0.0113259	1	NEO1
7	19668788	20086908	418121	10	19713978	0.000772399	4	HCN4 REC114 NPTN ENSOARG00000011680
7	20144104	20707993	563890	10	20315248	0.0118475	35	TBC1D21 SDR39U1 KHNYN CBLN3 NYNRIN NFATC4 RIPK3 C15orf59 ADCY4 LTB4R CIDEB NOP9 DHRS1 RABGGTA TGM1 TINF2 GMPR2 NEDD8 ENSOARG00000019172 TSSK4 ENSOARG00000019177 IPO4 REC8 IRF9 ENSOARG00000019207 PSME2 EMC9 PSME1 FITM1 ENSOARG00000019226 PCK2 NRL CPNE6 CARMIL3 ENSOARG00000019263
7	20826622	20874359	47738	2	20874359	0.0155857	0
7	20969500	21144377	174878	7	21144377	0.00148856	6	ENSOARG00000019316 NGDN ZFHX2 THTPA AP1G2 JPH4
7	21170284	21576023	405740	8	21205118	0.00112447	19	BCL2L2-PABPN1 SLC22A17 PPP1R3E EFS HOMEZ RNF212B ENSOARG00000011693 SLC7A8 ENSOARG00000019360 C14orf119 ACIN1 CDH24 PSMB5 C14orf93 AJUBA PRMT5 RBM23 REM2 LRP10
7	21639936	21968931	328996	6	21968931	0.000462671	9	TRDC TRDV3 TRAJ38 TRAJ23 TRAC DAD1 ABHD4 OXA1L SLC7A7
7	22000320	22451210	450891	10	22451210	0.000147903	16	ENSOARG00000019521 ENSOARG00000019519 ENSOARG00000019511 ENSOARG00000019507 ENSOARG00000019506 ENSOARG00000019501 ENSOARG00000019498 ENSOARG00000019493 ENSOARG00000019489 ENSOARG00000019485 ENSOARG00000019478 TRAV36DV7 ENSOARG00000019465 TRAV39 TRAV41 TRDV2
7	22481297	22824413	343117	7	22481297	0.000147903	24	TRAV27 ENSOARG00000019537 ENSOARG00000019538 TRAV16 ENSOARG00000019546 ENSOARG00000019550 TRAV24 ENSOARG00000019555 ENSOARG00000019558 ENSOARG00000019560 ENSOARG00000019562 ENSOARG00000012009 ENSOARG00000019567 TRAV21 ENSOARG00000019573 ENSOARG00000019576 ENSOARG00000019582 ENSOARG00000019586 ENSOARG00000019593 TRAV5 ENSOARG00000019600 TRAV4 OR4E1 ENSOARG00000019606
7	22864671	23887937	1023267	6	23786140	0.000809394	36	RNASE10 PIP4P1 ENSOARG00000019740 OSGEP KLHL33 ENSOARG00000019730 RNASE11 ENSOARG00000019726 TEP1 ENSOARG00000019723 ENSOARG00000013005 RNASE4 ENSOARG00000012827 ENSOARG00000012752 ENSOARG00000012671 ENSOARG00000012562 ENSOARG00000012492 ENSOARG00000019721 ENSOARG00000019719 METTL17 SLC39A2 NDRG2 TPPP2 RNASE13 ENSOARG00000012401 ARHGEF40 ZNF219 TMEM253 OR5AU1 RPGRIP1 SUPT16H CHD8 RAB2B TOX4 METTL…
7	23974948	24480886	505939	8	23974948	0.00564972	12	OR11H4 OR11H7 OR11H6 ENSOARG00000013263 ENSOARG00000013393 OR4Q3 ENSOARG00000013604 ENSOARG00000013668 OR4N2 OR4K2 OR4K5 OR4K1
7	24544869	24608843	63975	2	24608843	0.014187	2	OR4K13 OR4K14
7	24752642	24796203	43562	2	24752642	0.00653406	0
7	24879951	24879951	1	1	24879951	0.0322947	1	ENSOARG00000000682*
7	24921584	25330739	409156	10	25035433	0.0290468	5	ENSOARG00000019842 LPCAT4 NUTM1 NOP10 SLC12A6
7	65643317	65974715	331399	8	65887478	0.0175401	2	TMEM260 PELI2
7	66051673	66538670	486998	8	66119984	0.04611	2	OTX2 EXOC5
7	66670941	66814857	143917	5	66742535	0.0393263	3	CCDC198 ENSOARG00000021104 SLC35F4
7	79880494	80022878	142385	5	80022878	0.045102	0
8	58946065	59238046	291982	8	59038766	0.0341812	3	TCF21 TBPL1 SLC2A12
10	37517326	37767321	249996	8	37703722	0.0341275	0
10	37775025	37775025	1	1	37775025	0.0369873	0
11	27362010	27362010	1	1	27362010	0.0490956	3	ENSOARG00000019003* PER1* TMEM107*
11	28473036	29213801	740766	5	29027469	0.00592375	10	MYH2 MYH8 MYH3 ENSOARG00000014673 GAS7 RCVRN GLP2R GSG1L2 DHRS7C USP43
11	29443457	29548082	104626	3	29443457	0.0405695	0
11	29621788	29668291	46504	2	29621788	0.0457121	1	ENSOARG00000014784
13	52092653	52180002	87350	2	52092653	0.00637358	1	TGM3
13	52439172	52439172	1	1	52439172	0.0344647	0
13	52723941	52723941	1	1	52723941	0.0428043	1	ENSOARG00000007600
13	52895998	52975823	79826	2	52895998	0.0457121	2	GINS1 ENSOARG00000007835
13	69088841	69142454	53614	2	69142454	0.0354906	0
21	30282103	30347399	65297	2	30282103	0.00828961	0
21	30444911	30666071	221161	3	30658345	0.0405695	0
21	31227819	31227819	1	1	31227819	0.0428043	0
21	31427664	31427664	1	1	31427664	0.0466647	2	ENSOARG00000013241* FLI1*
21	31600173	31600173	1	1	31600173	0.0344647	1	ARHGAP32
21	32059698	32104401	44704	2	32104401	0.0355086	0
21	32423196	32423196	1	1	32423196	0.0410935	1	SPATA19*
24	41848117	41952264	104148	2	41952264	0.0454454	0
* denotes genes within 20000 bp of region under selection

[truncated: 19 more sheets: Table S11, Table S12, Table S13, Table S14, Table S15, Table S16, Table S17, Table S18, Table S19, Table S20, Table S21, Table S22, Table S23, Table S24, Table S25, Table S26, Table S27, Table S28, Table S29]
